# Supplementary material for: High-Dose Intermittent Treatment with the Multikinase Inhibitor Sunitinib Leads to High Intra-Tumor Drug Exposure in Patients with Advanced Solid Tumors
Source: Cancers (Basel). 2022 Dec 9;14(24):6061. doi: 10.3390/cancers14246061 (PMC9775433; doi:10.3390/cancers14246061)
Supplement: Supplementary file 1 [file cancers-14-06061-s001.zip]

Archive with 9 entries (8 files):
- cancers-2032617-SI/
- cancers-2032617-SI/Supplementary Data S1.pdf
- cancers-2032617-SI/Supplementary Data S2.pdf
- cancers-2032617-SI/Supplementary Data S3.pdf
- cancers-2032617-SI/Supplementary Data S4.xlsx
- cancers-2032617-SI/Supplementary Data S5.pdf
- cancers-2032617-SI/Supplementary Data S6.pdf
- cancers-2032617-SI/Supplementary Data S7.pdf
- cancers-2032617-SI/Supplementary Data S8.pdf
