# Supplementary material for: High-Dose Intermittent Treatment with the Multikinase Inhibitor Sunitinib Leads to High Intra-Tumor Drug Exposure in Patients with Advanced Solid Tumors
Source: Cancers (Basel). 2022 Dec 9;14(24):6061. doi: 10.3390/cancers14246061 (PMC9775433; doi:10.3390/cancers14246061)
Supplement: Supplementary file 1 [file cancers-14-06061-s001.zip › cancers-2032617-SI/Supplementary Data S4.xlsx]

## Sheet: Blad1
Supplementary table S4: General data all patients
Age	Sex	ECOG	Prior treatment lines	Dose	Schedule	Tumor type	Biopsy tissue	PFS in days	OS in days	Tumor - Sunitinib concentration µg/L	Tumor - N-desethyl Sunitinib concentration µg/L	Cmax plasma - Sunitinib concentration µg/L	Cmax plasma - N-desethyl Sunitinib concentration µg/L	Skin - Sunitinib concentration µg/L	Skin - N-desethyl Sunitinib concentration µg/L
55	M	1	5	200	O1W	CRC		77	119			273.018	68.098
53	M	1	4	200	O1W	CRC		222	x			239.129	40.3253
52	M	1	2	200	O1W	CRC		82	134			318.495	57.5591
62	F	1	9	300	O1W	OVARIAN		48	78			767.628	209.908
59	M	1	3	300	O1W	CRC		49	78			354.61	62.5315
60	M	1	2	300	O1W	CRC		57	57			183.32	14.0794
73	F	1	3	400	O1W	CRC		23	108			187.435	14.8115	1495.28	406.277
42	M	1	3	400	O1W	CRC		x	26			365.364	26.3739
55	M	0	2	400	O1W	NET		x	261			155.938	9.48061
63	F	1	6	400	O1W	CRC		x	325			156.281	22.0766
59	M	1	2	400	O1W	CRC		239	817			316.673	27.7293
55	F	1	6	400	O1W	Breast		68	151			334.788	25.2004
71	F	1	1	400	O1W	PANCREAS		x	x			130.937	6.66306
70	F	1	6	400	O1W	Breast		51	132			541.817	44.3726
75	F	1	4	400	O1W	OVARIAN		160	237			799.288	153.745
69	F	1	4	400	O1W	Breast		x	169			407.041	56.8932
45	M	1	1	300	O1W	ACUP		146	311			235.372	28.8099
61	M	0	2	300	O1W	ESOPHAGEAL		157	242			173.798	34.0263
50	F	1	2	300	O1W	CRC		77	154			156.353	28.4346
70	F	0	2	300	O2W	CRC		58	78			288.33	29.1875	196.71	123.506
68	F	1	2	300	O2W	CRC		61	76			80.5788	7.49166	398.78	217.716
61	F	1	1	300	O2W	PANCREAS		116	x			329.652	26.6068
64	F	1	1	300	O1W	ADRENAL		x	x			201.794	21.6683
56	F	1	3	300	O1W	CRC	Liver	36	97	2372.52	588.807	334.266	51.1393	7443.69	1288.06
66	F	1	3	400	O2W	CRC	Liver	111	185	986.825	399.599	468.727	32.6634
74	M	1	2	400	O2W	Stomach		x	23			281.448	31.3252
41	F	1	8	400	O2W	Breast		203	x			330.454	27.7951
61	F	1	2	300	O1W	CRC		66	93			253.053	14.589	1839.1	1387.85
76	F	1	1	400	O2W	OVARIAN		57	194			306.094	33.7276
76	F	1	7	300	O1W	Breast	Liver	20	35	19394	12024.6	1312.91	93.7933	610.945	267.433
62	F	1	2	300	O1W	CRC	Liver	x	59	1331.58	812.422	468.568	32.405	3502.4	1355.16
57	M	1	3	300	O1W	CRC	Subcutan	92	144	2342.51	1101	288.21	20.6659	629.198	529.417
60	F	1	2	500	O2W	CRC		57	257			289.881	32.0601
52	M	1	2	500	O2W	CHOLANGIO		176	427			208.92	28.6879
47	F	1	2	500	O2W	CRC		54	x			476.622	51.2191
52	F	0	1	300	O1W	CHOLANGIO		x	x			313.993	30.8826
41	F	1	1	600	O2W	ADRENAL		56	353			190.338	44.8271
70	F	0	3	300	O1W	CRC	Liver	210	226	1737.61	1076.53			304.664	223.833
67	M	1	5	600	O2W	RCC		331	342
67	M	1	2	600	O2W	CRC		93	280			372.749	41.3979
44	M	1	2	300	O1W	CRC	Subcutan	105	302	9840.86	2933.67	417.887	33.4748	1571.43	647.812
55	F	1	2	300	O1W	HEADNECK	Liver	216	510	24516.8	6513.01	196.291	22.7776	1582.4	865.038
71	M	1	2	700	O2W	CRC		56	86			393.097	25.637
68	F	0	1	300	O1W	HCC	Lung	281	377	25617.5	22945.5	340.953	27.1551	2450.95	1497.78
58	F	0	1	300	O1W	NET	Liver	42	48	2008.22	577.591	221.141	30.7873	1992.63	620.533
63	M	1	2	700	O2W	CRC		99	150			551.268	52.1601
68	M	1	2	700	O2W	CRC		77	123			421.874	23.8008
69	M	1	3	800	O2W	CRC		141	320			487.269	55.4059
56	F	1	5	800	O2W	Breast		56	89			897.021	83.8326
52	M	1	4	300	O1W	CRC	Liver	x	300	18801.8	10355.6	345.75	28.3884	5818.8	1842.06
63	M	1	3	800	O2W	CRC		x	32			92.7765	12.8436
62	M	1	2	800	O2W	PANCREAS		x	45			465.417	13.5626
29	M	1	3	300	O1W	HEADNECK	Liver	42	45	538.612	341.562	304.71	26.9154	4221.64	2193.43
67	M	1	1	800	O2W	HEADNECK	Liver	194	243	227.549	330.065	791.313	55.3899
49	M	0	3	800	O2W	CRC	Liver	42	63			229.487	12.5374	519.519	193.55
50	M	1	2	800	O2W	CRC		56	62			584.085	28.5399
70	M	1	1	300	O1W	CRC	Pertioneum	x	454	2317.83	766.76	405.725	42.8693	1881.29	488.027
55	F	1	1	700	O2W	NET	Liver	245	428	24801.8	13436.2	725.959	64.7884	6448.86	2743.16
70	F	1	1	700	O2W	CHOLANGIO		x	x
38	M	1	1	700	O2W	HEADNECK		170	170			613.353	55.1068
67	M	1	1	700	O2W	CHOLANGIO	Liver	x	91	2377.04	2499.98	330.836	51.2908	156.852	221.315
49	M	1	1	700	O2W	NET		14	57			367.848	21.3685
55	M	1	1	700	O2W	CHOLANGIO		x	x			415.215	29.536	493.532	167.961
69	M	1	2	700	O2W	GBM		57	142			596.526	40.0103	2120.5	986.82
75	F	1	1	700	O2W	CHOLANGIO		26	40			625.993	59.4372	13414.6	5178.99
73	F	1	1	700	O2W	NET		77	86			311.214	34.9091	374.815
71	M	0	2	700	O2W	HCC	Liver	225	526	49083	19729.6	422.951	47.9772
68	F	1	3	700	O2W	CRC		168	232			402.096	40.0023
50	M	0	2	700	O2W	PANCREAS	Liver	56	125	16359	2387.09	383.044	36.211	1238.03
85	F	1	0	700	O2W	NET		215	486			479.015	33.7037	1247.15	572.156
62	M	1	1	700	O2W	ESOPHAGEAL	Liver	64	102	12243.7	4534.09	260.681	22.6747	791.909	425.191
73.5833	M	1	3	700	O2W	CRC		60	400			264.489	83.5096	613.643	428.833
75.9167	F	1	2	700	O2W	CRC		45	91			449.986	164.415	454.548	379.523
71.5833	M	1	2	700	O2W	HEADNECK		56	169			302.505	150.34	393.373	326.141
74.5833	M	0	1	700	O2W	CRC		56	109			303.71	85.3996	275.617
74.6667	F	1	2	700	O2W	CRC	Pertioneum	56	74	8913.39	1675.4	320.505	68.2814	13959.6	5651.79
74.25	M	0	3	700	O2W	CRC	Liver	334	419	51914	17843.1	295.105	54.3811	3537.08	1279.05
65.0833	M	1	1	700	O2W	CHOLANGIO		113	148			304.511	75.9254	896.447	459.768
69.25	F	0	1	700	O2W	CHOLANGIO		197	303			474.748	124.8	2369.62	1020.55
61.3333	M	0	3	700	O2W	CRC	Liver	105	184	2246.76	555.408	449.029	85.3717	4779.31	1059.71
65.9167	M	1	3	700	O2W	CRC		121	333			527.502	127.946
51.75	F	1	1	700	O2W	Osteosarcoma		318	596			550.032	200.434	1278.19	895.601
61.4167	M	1	2	700	O2W	CRC		84	93			294.371	56.8693
